# Supplementary material for: A second species of Oculogryphus (Coleoptera, Lampyridae), with notes on the phylogenetic affinities of the genus
Source: Zookeys. 2011 May 11;(97):31–8. doi: 10.3897/zookeys.97.1223 (PMC3095127; doi:10.3897/zookeys.97.1223)
Supplement: XML Treatment for Oculogryphus [file zookeys.97.1223-treatment1.xml]

<!DOCTYPE tp:taxon-treatment
  PUBLIC "-//TaxonX//DTD Taxonomic Treatment Publishing DTD v0 20100105//EN" "tax-treatment-NSO.dtd">
<tp:taxon-treatment xmlns:tp="http://www.plazi.org/taxpub"><tp:treatment-meta><mixed-citation publication-type="journal"><person-group><name><surname>Jeng</surname><given-names>Ming-Luen</given-names></name><name><surname>Branham</surname><given-names>Marc A.</given-names></name><name><surname>Engel</surname><given-names>Michael S.</given-names></name></person-group><article-title>A second species of 
                    <italic>Oculogryphus</italic> (Coleoptera, Lampyridae), with notes on the phylogenetic affinities of the genus
                </article-title><source>Zookeys</source><day>11</day><month>5</month><year>2011</year><volume>2011</volume><issue>97</issue><fpage>31</fpage><lpage>38</lpage><pub-id pub-id-type="doi">10.3897/zookeys.97.1223</pub-id></mixed-citation></tp:treatment-meta><tp:nomenclature><label>Genus</label><tp:taxon-name>
                        <tp:taxon-name-part taxon-name-part-type="genus">Oculogryphus</tp:taxon-name-part>
                        <object-id xmlns:xlink="http://www.w3.org/1999/xlink" xlink:type="simple">http://species-id.net/wiki/Oculogryphus</object-id>
                    </tp:taxon-name><tp:taxon-authority>Jeng, Engel &amp; Yang, 2007</tp:taxon-authority><tp:nomenclature-citation-list><tp:nomenclature-citation><tp:taxon-name>Oculogryphus</tp:taxon-name><comment> Jeng, Engel &amp; Yang, 2007: 4.</comment></tp:nomenclature-citation></tp:nomenclature-citation-list></tp:nomenclature><tp:treatment-sec sec-type="Type-species"><title>Type-species.</title><p><italic><tp:taxon-name>Oculogryphus fulvus</tp:taxon-name></italic> Jeng, 2007, by original designation.</p></tp:treatment-sec><tp:treatment-sec sec-type="Diagnosis"><title>Diagnosis.</title><p>The original diagnosis of the genus provided by Jeng et al. (2007) was based strictly on <italic><tp:taxon-name>Oculogryphus fulvus</tp:taxon-name></italic>. The genus is characterized by its large and ventrally approximate compound eyes which are clearly emarginate posteriorly, filiform antennae, unmodified mandibles (<italic>sensu</italic> Green 1959), considerably exposed head from pronotum, absence of tibial spurs and lanterns, progressively shortened tarsomeres from I–IV, eight abdominal ventrites which are not lobed, dorsal abdominal spiracles not enclosed by parasternites, symmetrical aedeagal sheath and aedeagi, and several other characters<!--PageBreak--> (Jeng et al. 2007). The new species demonstrates some variations in hind wing venation (bifurcate MP3+4). The following pairs contrast the different hind wing venations under the two nomenclatural systems used between Jeng et al. (2007) and the current work: CuA = Cu; CuA1+2 = CuA; AA = AA3+4; CuA3+4 + AA = AA3. Otherwise the original definition of the genus remains unchanged. These modifications do not affect the key to Oriental genera provided by Jeng et al<italic>.</italic> (2007).</p></tp:treatment-sec></tp:taxon-treatment>
