# Supplementary material for: A second species of Oculogryphus (Coleoptera, Lampyridae), with notes on the phylogenetic affinities of the genus
Source: Zookeys. 2011 May 11;(97):31–8. doi: 10.3897/zookeys.97.1223 (PMC3095127; doi:10.3897/zookeys.97.1223)
Supplement: XML Treatment for Oculogryphus bicolor [file zookeys.97.1223-treatment2.xml]

<!DOCTYPE tp:taxon-treatment
  PUBLIC "-//TaxonX//DTD Taxonomic Treatment Publishing DTD v0 20100105//EN" "tax-treatment-NSO.dtd">
<tp:taxon-treatment xmlns:tp="http://www.plazi.org/taxpub"><tp:treatment-meta><mixed-citation publication-type="journal"><person-group><name><surname>Jeng</surname><given-names>Ming-Luen</given-names></name><name><surname>Branham</surname><given-names>Marc A.</given-names></name><name><surname>Engel</surname><given-names>Michael S.</given-names></name></person-group><article-title>A second species of 
                    <italic>Oculogryphus</italic> (Coleoptera, Lampyridae), with notes on the phylogenetic affinities of the genus
                </article-title><source>Zookeys</source><day>11</day><month>5</month><year>2011</year><volume>2011</volume><issue>97</issue><fpage>31</fpage><lpage>38</lpage><pub-id pub-id-type="doi">10.3897/zookeys.97.1223</pub-id></mixed-citation></tp:treatment-meta><tp:nomenclature><tp:taxon-name>
                        <tp:taxon-name-part taxon-name-part-type="genus">Oculogryphus</tp:taxon-name-part>
                        <tp:taxon-name-part taxon-name-part-type="species">bicolor</tp:taxon-name-part>
                        <object-id xmlns:xlink="http://www.w3.org/1999/xlink" xlink:type="simple">urn:lsid:zoobank.org:act:649F93C0-8F6F-46A8-A163-040DB4AFA3CE</object-id>
                    <object-id xmlns:xlink="http://www.w3.org/1999/xlink" xlink:type="simple">http://species-id.net/wiki/Oculogryphus_bicolor</object-id>
                    </tp:taxon-name><tp:taxon-status xmlns:xlink="http://www.w3.org/1999/xlink" xlink:type="simple">sp. n.</tp:taxon-status><xref ref-type="fig" rid="F1">Figs 1</xref><xref ref-type="fig" rid="F2"/><xref ref-type="fig" rid="F3">6</xref></tp:nomenclature><tp:treatment-sec sec-type="Holotype"><title>Holotype.</title><p>♂, “VIETNAM: Ha Tinh, Huong/ Son, <named-content xmlns:xlink="http://www.w3.org/1999/xlink" content-type="dwc:verbatimCoordinates" xlink:type="simple">18°22'N, 106°13'E</named-content>/ 900m, April 20–28, 1998/ Malaise, AMNH, Carpenter/ Grimaldi, Herman, Silva, Long”. Deposited in the Division of Invertebrate Zoology (Entomology), American Museum of Natural History, NY, with eventual deposition in the Institute of Ecology and Biological Resources Collection (IEBR), Hanoi, Vietnam.</p></tp:treatment-sec><tp:treatment-sec sec-type="Paratypes"><title>Paratypes.</title><p>4 ♂♂, with identical data as holotype; 1 ♂, with identical data except collected on 18 May 1998; 1 ♂, with identical data as holotype except collected at 600m above sea level on 7–14 April 1998 by K. Long; 1 ♂, with identical data as holotype except collected on 5 May 1998 by K. Long. All deposited in the AMNH.</p></tp:treatment-sec><tp:treatment-sec sec-type="Type-locality"><title>Type-locality.</title><p>Vietnam, Ha Tinh Province, Huong Son, <named-content xmlns:xlink="http://www.w3.org/1999/xlink" content-type="dwc:verbatimCoordinates" xlink:type="simple">18°22'N, 106°13'E</named-content>.</p></tp:treatment-sec><tp:treatment-sec sec-type="Diagnosis"><title>Diagnosis.</title><p>The species has several diagnosable characters separating it from the type species: 1) body size slightly larger (6.2–8.2 vs. 6.0 mm); 2) more vivid light brown-tan bicoloration (<xref ref-type="fig" rid="F1">Fig. 1</xref>); 3) slightly broader elytral epipleura (<xref ref-type="fig" rid="F2">Fig. 2</xref>); 4) bifurcate MP3+4 in the hind wing (<xref ref-type="fig" rid="F2">Fig. 3</xref>); 5) more slender metatibia (<xref ref-type="fig" rid="F2">Fig. 4</xref>); and, 6) more elongate parameres in the male genitalia (<xref ref-type="fig" rid="F3">Fig. 6</xref>).</p><fig id="F1" position="float" orientation="portrait"><caption><p><bold>Figure 1.</bold> Habitus of male of <italic>Oculogryphus bicolor</italic> sp. n. Scale bar = 1.5mm. Elytra somewhat twisted in outer margin of apical half due to dehydration.</p></caption><graphic xmlns:xlink="http://www.w3.org/1999/xlink" xlink:href="ZooKeys-097-031-g001.jpg" position="float" orientation="portrait" xlink:type="simple"/></fig><fig id="F2" position="float" orientation="portrait"><caption><p><bold>Figures 2–4.</bold> <italic>Oculogryphus bicolor</italic> sp. n., male <bold>2</bold> basal part of right elytron, lateral aspect, showing epipleuron <bold>3</bold> right hind wing <bold>4</bold> left metatibia, from trochanter to pretarsal claws, ventral aspect.</p></caption><graphic xmlns:xlink="http://www.w3.org/1999/xlink" xlink:href="ZooKeys-097-031-g002.jpg" position="float" orientation="portrait" xlink:type="simple"/></fig><fig id="F3" position="float" orientation="portrait"><caption><p><bold>Figures 5–6.</bold> <italic>Oculogryphus bicolor</italic> sp. n., male <bold>5</bold> aedeagal sheath, dorsal aspect <bold>6</bold> male genitalia, dorsal (A), ventral (B), and lateral (C) aspects.</p></caption><graphic xmlns:xlink="http://www.w3.org/1999/xlink" xlink:href="ZooKeys-097-031-g003.jpg" position="float" orientation="portrait" xlink:type="simple"/></fig></tp:treatment-sec><tp:treatment-sec sec-type="Description"><title>Description.</title><p>Male. BL: 6.2–8.2 mm; BW: 2.7–3.4 mm; PW/PL = 1.5–1.6; EL/ EW = 3.6–3.8; EL/PL = 3.8–4.4; BW/PW = 1.4–1.5. The species is very similar to the type species in general morphology except the aforementioned differences, and need not be repeated here. As described for <italic><tp:taxon-name>Oculogryphus fulvus</tp:taxon-name></italic> except: aedeagal sheath has length of 0.9 mm and width of 0.6 mm; abdominal tergites IX and X clearly recognizable individually (<xref ref-type="fig" rid="F3">Fig. 5</xref>); aedeagus about 0.75 mm in length and 0.4 mm broad; parameres comparatively elongate, about as long as basal piece laterally (<xref ref-type="fig" rid="F3">Fig. 6</xref>).</p></tp:treatment-sec><tp:treatment-sec sec-type="Etymology"><title>Etymology.</title><p>The specific epithet refers to the two-toned coloration which is more vivid in the new species than in <italic><tp:taxon-name>Oculogryphus fulvus</tp:taxon-name></italic>.</p></tp:treatment-sec><tp:treatment-sec sec-type="Phenology"><title>Phenology.</title><p>According to the available collection data, males appear at least from April to May.</p></tp:treatment-sec></tp:taxon-treatment>
