# Supplementary material for: A second species of Oculogryphus (Coleoptera, Lampyridae), with notes on the phylogenetic affinities of the genus
Source: Zookeys. 2011 May 11;(97):31–8. doi: 10.3897/zookeys.97.1223 (PMC3095127; doi:10.3897/zookeys.97.1223)
Supplement: XML Treatment for Oculogryphus fulvus [file zookeys.97.1223-treatment3.xml]

<!DOCTYPE tp:taxon-treatment
  PUBLIC "-//TaxonX//DTD Taxonomic Treatment Publishing DTD v0 20100105//EN" "tax-treatment-NSO.dtd">
<tp:taxon-treatment xmlns:tp="http://www.plazi.org/taxpub"><tp:treatment-meta><mixed-citation publication-type="journal"><person-group><name><surname>Jeng</surname><given-names>Ming-Luen</given-names></name><name><surname>Branham</surname><given-names>Marc A.</given-names></name><name><surname>Engel</surname><given-names>Michael S.</given-names></name></person-group><article-title>A second species of 
                    <italic>Oculogryphus</italic> (Coleoptera, Lampyridae), with notes on the phylogenetic affinities of the genus
                </article-title><source>Zookeys</source><day>11</day><month>5</month><year>2011</year><volume>2011</volume><issue>97</issue><fpage>31</fpage><lpage>38</lpage><pub-id pub-id-type="doi">10.3897/zookeys.97.1223</pub-id></mixed-citation></tp:treatment-meta><tp:nomenclature><tp:taxon-name>
                        <tp:taxon-name-part taxon-name-part-type="genus">Oculogryphus</tp:taxon-name-part>
                        <tp:taxon-name-part taxon-name-part-type="species">fulvus</tp:taxon-name-part>
                        <object-id xmlns:xlink="http://www.w3.org/1999/xlink" xlink:type="simple">http://species-id.net/wiki/Oculogryphus_fulvus</object-id>
                    </tp:taxon-name><tp:taxon-authority>Jeng</tp:taxon-authority><tp:nomenclature-citation-list><tp:nomenclature-citation><tp:taxon-name>Oculogryphus fulvus</tp:taxon-name><comment> Jeng, <italic>in</italic> Jeng, Engel and Yang, 2007: 7.</comment></tp:nomenclature-citation></tp:nomenclature-citation-list></tp:nomenclature><tp:treatment-sec sec-type="Comments"><title>Comments.</title><p>A second specimen of <italic><tp:taxon-name>Oculogryphus fulvus</tp:taxon-name></italic>, deposited in Magyar Természettudományi Múzeum, Budapest, was discovered. No significant variation was detected between this specimen and the holotype for the species. Refer to Jeng et al. (2007) for a complete account of this species.</p></tp:treatment-sec><tp:treatment-sec sec-type="New material"><title>New material.</title><p>♂, “Vietnam: Cuc Phuong/ Ninh binh, 3-10.V.1966. Exp. Gy. TOPÁL// Nr. 261/ beaten from bushes”.</p><sec sec-type="Key to Oculogryphus species"><title>Key to <tp:taxon-name>Oculogryphus</tp:taxon-name> species</title><table-wrap content-type="key" position="float" orientation="portrait"><table><tbody><tr><td rowspan="1" colspan="1">1</td><td rowspan="1" colspan="1">Elytra vividly bicolor, with base, lateral margins, and sutures yellowish brown and disc dark brown; body size larger (body length 6.2–8.2 mm); male genitalia with median lobe slightly surpassing apex of parameres</td><td rowspan="1" colspan="1"><italic><tp:taxon-name>Oculogryphus bicolor</tp:taxon-name></italic> sp. n.</td></tr><tr><td rowspan="1" colspan="1">–</td><td rowspan="1" colspan="1">Elytra more or less uniformly brown in coloration; body size smaller (body length 6.0 mm); male genitalia with median lobe far surpassing apex of parameres by about 1/3 length of median lobe</td><td rowspan="1" colspan="1"><italic><tp:taxon-name>Oculogryphus fulvus</tp:taxon-name></italic></td></tr></tbody></table></table-wrap></sec></tp:treatment-sec></tp:taxon-treatment>
